# Supplementary material for: Criteria for the Characterization of Seafood Byproducts to Allow Tracing Their Geographic Origin
Source: Foods. 2026 Mar 18;15(6):1073. doi: 10.3390/foods15061073 (PMC13024785; doi:10.3390/foods15061073)
Supplement: Supplementary file 1 [file foods-15-01073-s001.zip]

Archive with 1 entries (1 files):
- foods-4119672-supplementary.pdf
